# Supplementary material for: Integrative Analysis of lncRNAs, miRNAs, and mRNA-Associated ceRNA Network in an Atopic Dermatitis Recurrence Model
Source: Int J Mol Sci. 2018 Oct 20;19(10):3263. doi: 10.3390/ijms19103263 (PMC6214145; doi:10.3390/ijms19103263)
Supplement: Supplementary file 1 [file ijms-19-03263-s001.zip]

Archive with 1 entries (1 files):
- ijms-362907-sup.pdf
